# Supplementary material for: Interrogating the Metabolomic Profile of Amyotrophic Lateral Sclerosis in the Post-Mortem Human Brain by Infrared Matrix-Assisted Laser Desorption Electrospray Ionization (IR-MALDESI) Mass Spectrometry Imaging (MSI)
Source: Metabolites. 2022 Nov 10;12(11):1096. doi: 10.3390/metabo12111096 (PMC9696666; doi:10.3390/metabo12111096)
Supplement: Supplementary file 1 [file metabolites-12-01096-s001.zip]

Archive with 2 entries (2 files):
- ALS MSI Metabolomics_Supplementary.xlsx
- metabolites-1923695-supplementary.pdf
