# Supplementary material for: Interrogating the Metabolomic Profile of Amyotrophic Lateral Sclerosis in the Post-Mortem Human Brain by Infrared Matrix-Assisted Laser Desorption Electrospray Ionization (IR-MALDESI) Mass Spectrometry Imaging (MSI)
Source: Metabolites. 2022 Nov 10;12(11):1096. doi: 10.3390/metabo12111096 (PMC9696666; doi:10.3390/metabo12111096)
Supplement: Supplementary file 1 [file metabolites-12-01096-s001.zip › ALS MSI Metabolomics_Supplementary.xlsx]

## Sheet: Table S1
Table S1. Patient case information in analysis run order as shown in Figure 1.
Order	Subject ID	Diagnosis	Age at Onset	Age at Death	Duration (years)	Race	Sex
1	E11-75	ALS	66	68	2	w	m
2	E20-71	ALS (C9 Expansion)	60	63	2.5	w	f
3	E05-130	CONTROL		52		w	f
4	E20-72	ALS (C9 Expansion)	69	74	5	w	f
5	E06-114	CONTROL		53		b	m
6	E04-34	CONTROL		57		b	f
7	E10-129	ALS	40	46	6	w	f
8	E11-124	ALS	51	61	10	w	m
9	E19-70	ALS (C9 Expansion)	61	64	3	w	f
10	E05-74	CONTROL		59		b	m
11	E11-84	ALS	72	74	2	w	m
12	E11-59	ALS	60	62	2.5	w	f
13	E19-116	ALS (C9 Expansion)	41	45	4	w	m
14	E11-33	CONTROL		43		b	f
15	E18-37	ALS (C9 Expansion)	55	57	2	w	f
16	E11-20	ALS	45	48	3	h	m

## Sheet: Table S2
Table S2. Cumulative list of putative identifications from all brain sections imaged by IR-MALDESI. Annotations are listed with their corresponding identification number for the respective databases and other relevant information.
Experimental m/z	Theoretical m/z	ppm	Adduct	Chemical Formula	Putative ID	Database	HMDB ID	KEGG ID	METLIN ID
75.044	75.044	0	[M+H]+	C3H6O2	Lactaldehyde	HMDB/KEGG	HMDB0006458	C00937	NA
76.0214	76.0215	-1.31542	[M+H]+	C2H5NS	Thioacetamide	METLIN/HMDB/KEGG	HMDB0258996	C19302	NA
76.0392	76.0393	-1.31511	[M+H]+	C2H5NO2	Glycine	HMDB/KEGG	HMDB0000123	C00037	NA
81.0447	81.0447	0	[M+H]+	C4H4N2	Pyrazine	HMDB/KEGG	HMDB0034176	C02018	NA
82.0651	82.0651	0	[M+H]+	C5H7N	2-Methylpyrrole	HMDB	HMDB0033114	NA	NA
83.0603	83.0604	-1.20394	[M+H]+	C4H6N2	Fomepizole	HMDB/KEGG	HMDB0015344	C07837	NA
84.0555	84.0556	-1.18969	[M+H]+	C3H5N3	5-Aminoimidazole	HMDB/KEGG	HMDB0003929	C05239	NA
84.0807	84.0808	-1.18933	[M+H]+	C5H9N	Piperideine	HMDB/KEGG	HMDB0243998	C06181	NA
85.0106	85.0106	0	[M+H]+	C4H4S	Thiophene	HMDB/KEGG	HMDB0029718	C02595	NA
85.0396	85.0396	0	[M+H]+	C3H4N2O	Imidazolone	HMDB/KEGG	HMDB0004363	C06195	NA
85.076	85.076	0	[M+H]+	C4H8N2	2-(Dimethylamino)acetonitrile	HMDB	HMDB0061875	NA	NA
86.06	86.06	0	[M+H]+	C4H7NO	2-Pyrrolidinone	HMDB/KEGG	HMDB0002039	C11118	NA
86.0963	86.0964	-1.16149	[M+H]+	C5H11N	Piperidine	METLIN/HMDB/KEGG	HMDB0034301	C01746	NA
87.0262	87.0263	-1.14908	[M+H]+	C4H6S	Divinyl sulfide	HMDB	HMDB0033922	NA	NA
87.0553	87.0553	0	[M+H]+	C3H6N2O	N-Nitrosomethylvinylamine	METLIN/KEGG	NA	C19282	NA
88.0213	88.0213	0	[M+H]+	C2H5NOSi	(Isocyanatomethyl)silane	METLIN	NA	NA	912151
88.0392	88.0393	-1.13586	[M+H]+	C3H5NO2	2-Aminoacrylic acid	HMDB/KEGG	HMDB0003609	C02218	NA
88.0757	88.0757	0	[M+H]+	C4H9NO	4-Aminobutyraldehyde	HMDB/KEGG	HMDB0001080	C00555	NA
89.0418	89.0419	-1.12307	[M+H]+	C4H8S	3-(Methylthio)-1-propene	HMDB	HMDB0031653	NA	NA
89.1073	89.1073	0	[M+H]+	C4H12N2	Putrescine	HMDB/KEGG	HMDB0001414	C00134	NA
90.0549	90.0549	0	[M+H]+	C3H7NO2	beta-Alanine	HMDB/KEGG	HMDB0000056	C00099	NA
93.0546	93.0546	0	[M+H]+	C3H8O3	Glycerol	HMDB/KEGG	HMDB0000131	C00116	NA
95.0603	95.0604	-1.05196	[M+H]+	C5H6N2	Methylpyrazine	HMDB	HMDB0033112	NA	NA
96.0443	96.0444	-1.04119	[M+H]+	C5H5NO	2-Hydroxypyridine	HMDB/KEGG	HMDB0013751	C02502	NA
96.0807	96.0808	-1.04079	[M+H]+	C6H9N	2,5-Dimethyl-1H-pyrrole	HMDB	HMDB0032973	NA	NA
98.06	98.06	0	[M+H]+	C5H7NO	4,5-Dimethyloxazole	HMDB	HMDB0032970	NA	NA
98.0963	98.0964	-1.01941	[M+H]+	C6H11N	1-(3-Methylidenecyclobutyl)methanamine	METLIN	NA	NA	271313
99.0553	99.0553	0	[M+H]+	C4H6N2O	4-Hydroxymethylpyrazole	HMDB	HMDB0060768	NA	NA
99.0916	99.0917	-1.00917	[M+H]+	C5H10N2	xi-4,5-Dihydro-2,4(5)-dimethyl-1H-imidazole	HMDB	HMDB0037787	NA	NA
100.022	100.022	0.999785	[M+H]+	C4H5NS	Allyl isothiocyanate	HMDB/KEGG	HMDB0005843	C19317	NA
100.039	100.039	-0.999607	[M+H]+	C4H5NO2	Dihydromaleimide	HMDB	HMDB0030276	NA	NA
101.023	101.023	-0.989871	[M+H]+	C4H4O3	Succinic anhydride	HMDB/KEGG	HMDB0032523	C19524	NA
101.071	101.071	0	[M+H]+	C4H8N2O	Gyromitrin	HMDB/KEGG	HMDB0033952	C08305	NA
102.037	102.037	-0.980035	[M+H]+	C4H7NS	4,5-Dihydro-2-methylthiazole	HMDB	HMDB0029555	NA	NA
102.055	102.055	0	[M+H]+	C4H7NO2	1-Aminocyclopropanecarboxylic acid	HMDB/KEGG	HMDB0036458	C01234	NA
104.053	104.053	0.961052	[M+NH4]+	C3H6OSi	(Dimethylsilylidene)methanone	METLIN	NA	NA	891856
104.053	104.053	0	[M+H]+	C4H9NS	(±)-2-Methylthiazolidine	HMDB	HMDB0031682	NA	NA
104.07	104.071	-0.960886	[M+H]+	C4H9NO2	4-Aminobutanoate (GABA)	HMDB/KEGG	HMDB0000112	C00334	NA
105.055	105.055	0	[M+H]+	C4H8O3	3-Hydroxybutyric acid	HMDB/KEGG	HMDB0000011	C01089	NA
107.049	107.049	0	[M+H]+	C7H6O	Benzaldehyde	HMDB/KEGG	HMDB0006115	C00261	NA
109.028	109.028	-0.917192	[M+H]+	C6H4O2	Quinone	HMDB/KEGG	HMDB0003364	C00472	NA
110.06	110.06	0	[M+H]+	C6H7NO	4-Aminophenol	HMDB/KEGG	HMDB0001169	C02372	NA
110.071	110.071	-1.817	[M+H]+	C5H7N3	Brunfelsamidine	METLIN/KEGG	NA	C10133	NA
110.096	110.096	0	[M+H]+	C7H11N	1,2,5-Trimethyl-1H-pyrrole	HMDB	HMDB0029722	NA	NA
111.055	111.055	-0.900452	[M+H]+	C5H6N2O	Imidazole-4-acetaldehyde	HMDB/KEGG	HMDB0003905	C05130	NA
112.039	112.039	0	[M+H]+	C5H5NO2	Pyrrole-2-carboxylic acid	HMDB/KEGG	HMDB0004230	C05942	NA
112.05	112.05	-0.892455	[M+H]+	C4H5N3O	Cytosine	HMDB/KEGG	HMDB0000630	C00380	NA
112.076	112.076	-0.892254	[M+H]+	C6H9NO	5-Acetyl-3,4-dihydro-2H-pyrrole	HMDB	HMDB0031308	NA	NA
112.087	112.087	0	[M+H]+	C5H9N3	Histamine	HMDB/KEGG	HMDB0000870	C00388	NA
113	113	0	[M+H]+	CH5O4P	Methylphosphate	HMDB	HMDB0061711	NA	NA
113.035	113.035	0	[M+H]+	C4H4N2O2	Uracil	METLIN/HMDB/KEGG	HMDB0000300	C00106	NA
113.107	113.107	0.884116	[M+H]+	C6H12N2	1,1-Diallylhydrazine	METLIN	NA	NA	265479
114.055	114.055	0	[M+H]+	C5H7NO2	1-Pyrroline-2-carboxylate	HMDB/KEGG	HMDB0006875	C03564	NA
115.021	115.021	0	[M+H]+	C5H6OS	2-Furanmethanethiol	HMDB	HMDB0032915	NA	NA
115.05	115.05	-0.869186	[M+H]+	C4H6N2O2	Dihydrouracil	HMDB/KEGG	HMDB0000076	C00429	NA
115.087	115.087	-0.868911	[M+H]+	C5H10N2O	3-Amino-2-piperidone	HMDB	HMDB0000323	NA	NA
116.071	116.071	0	[M+H]+	C5H9NO2	Proline	HMDB/KEGG	HMDB0000162	C00148	NA
117.037	117.037	0	[M+H]+	C5H8OS	Dihydro-2-methyl-3(2H)-furanthione	HMDB	HMDB0040580	NA	NA
118.065	118.065	0	[M+H]+	C8H7N	Indole	HMDB/KEGG	HMDB0000738	C00463	NA
120.066	120.066	0	[M+H]+	C4H9NO3	Threonine	HMDB/KEGG	HMDB0000167	C00188	NA
121.076	121.076	0	[M+H]+	C7H8N2	1-Propenylpyrazine	HMDB	HMDB0040124	NA	NA
122.027	122.027	0	[M+H]+	C3H7NO2S	Cysteine	HMDB/KEGG	HMDB0000574	C00097	NA
123.055	123.055	-0.812643	[M+H]+	C6H6N2O	Niacinamide	HMDB/KEGG	HMDB0001406	C00153	NA
123.092	123.092	-0.812402	[M+H]+	C7H10N2	2,4-Toluenediamine	HMDB/KEGG	HMDB0041799	C14401	NA
124.039	124.039	-0.806196	[M+H]+	C6H5NO2	Nicotinic acid	HMDB/KEGG	HMDB0001488	C00253	NA
124.076	124.076	-0.80596	[M+H]+	C7H9NO	p-Anisidine	HMDB/KEGG	HMDB0029300	C19326	NA
124.112	124.112	-0.805723	[M+H]+	C8H13N	2-(1-Propenyl)-delta1-piperideine	HMDB	HMDB0033365	NA	NA
125.034	125.034	0	[M+H]+	C5H4N2O2	Pyrazin-2-carboxylic acid	HMDB/KEGG	HMDB0059734	C19915	NA
125.071	125.071	0	[M+H]+	C6H8N2O	Methylimidazole acetaldehyde	HMDB/KEGG	HMDB0004181	C05827	NA
126.066	126.066	0	[M+H]+	C5H7N3O	5-Methylcytosine	HMDB/KEGG	HMDB0002894	C02376	NA
126.091	126.091	0	[M+H]+	C7H11NO	6-Acetyl-1,2,3,4-tetrahydropyridine	HMDB	HMDB0030345	NA	NA
127.05	127.05	0	[M+H]+	C5H6N2O2	Imidazoleacetic acid	HMDB/KEGG	HMDB0002024	C02835	NA
128.071	128.071	0	[M+H]+	C6H9NO2	2,3,4,5-Tetrahydro-2-pyridinecarboxylic acid	HMDB/KEGG	HMDB0012130	C00450	NA
129.066	129.066	0	[M+H]+	C5H8N2O2	Dihydrothymine	HMDB/KEGG	HMDB0000079	C00906	NA
130.032	130.032	0	[M+H]+	C5H7NOS	2-Acetyl-4,5-dihydrothiazole	HMDB	HMDB0033561	NA	NA
130.05	130.05	-0.77	[M+H]+	C5H7NO3	5-Oxoproline	HMBD/KEGG	HMDB0000267	C01879	NA
130.065	130.065	0	[M+H]+	C9H7N	Isoquinoline	HMDB/KEGG	HMDB0034244	C06323	NA
130.068	130.069	-0.768826	[M+H]+	C6H11NS	Isoamyl isothiocyanate	HMDB	HMDB0032341	NA	NA
130.086	130.086	-0.77	[M+H]+	C6H11NO2	N4-Acetylaminobutanal	HMDB/KEGG	HMDB0004226	C05936	NA
131.118	131.118	-0.762672	[M+H]+	C6H14N2O	N-Acetylputrescine	HMDB/KEGG	HMDB0002064	C02714	NA
132.065	132.065	0	[M+H]+	C5H9NO3	Hydroxyproline	HMDB/KEGG	HMDB0245903	C01157	NA
132.077	132.077	-0.77	[M+H]+	C4H9N3O2	Creatine	HMDB/KEGG	HMDB0000064	C00300	NA
132.081	132.081	-0.757112	[M+H]+	C9H9N	3-Methylindole	HMDB/KEGG	HMDB0000466	C08313	NA
132.084	132.084	0	[M+H]+	C6H13NS	(±)-2-Propylthiazolidine	HMDB	HMDB0040058	NA	NA
133.031	133.031	0	[M+H]+	C4H8O3Si	2-Oxo-4-(silyloxy)butanal	METLIN	NA	NA	960215
133.032	133.032	-0.7517	[M+H]+	C5H8O2S	3-Methyl sulfolene	HMDB	HMDB0059667	NA	NA
133.076	133.076	0	[M+H]+	C8H8N2	4-Methylpyrrolo[1,2-a]pyrazine	HMDB	HMDB0033173	NA	NA
133.097	133.097	-0.75	[M+H]+	C5H12N2O2	Ornithine	HMDB/KEGG	HMDB0000214	C00077	NA
134.045	134.045	0	[M+H]+	C4H7NO4	Aspartate	HMDB/KEGG	HMDB0000191	C00049	NA
134.096	134.096	0	[M+H]+	C9H11N	Tranylcypromine	HMDB/KEGG	HMDB0014890	C07155	NA
135.092	135.092	-0.740238	[M+H]+	C8H10N2	3,5-Dimethyl-2-vinylpyrazine	HMDB	HMDB0034891	NA	NA
136.062	136.062	0	[M+H]+	C5H5N5	Adenine	HMDB/KEGG	HMDB0000034	C00147	NA
136.076	136.076	-1.46977	[M+H]+	C8H9NO	ACETANILIDE	METLIN/HMDB/KEGG	HMDB0001250	C07565	NA
137.107	137.107	0	[M+H]+	C8H12N2	Phenelzine	HMDB/KEGG	HMDB0014918	C07430	NA
138.091	138.091	0	[M+H]+	C8H11NO	Tyramine	HMDB/KEGG	HMDB0000306	C00483	NA
139.015	139.015	0	[M+H]+	C3H7O4P	Fosfomycin	HMDB/KEGG	HMDB0014966	C06454	NA
139.016	139.016	0	[M+H]+	C3H7O4P	Fosfomycin	METLIN/HMDB/KEGG	HMDB0014966	C06454	NA
139.087	139.087	-0.718977	[M+H]+	C7H10N2O	2-Ethoxy-3-methylpyrazine	HMDB	HMDB0031850	NA	NA
140.071	140.071	0	[M+H]+	C7H9NO2	3,4-Dihydroxybenzylamine	HMDB	HMDB0012153	NA	NA
140.082	140.082	0	[M+H]+	C6H9N3O	Histidinal	HMDB/KEGG	HMDB0012234	C01929	NA
140.107	140.107	-0.71374	[M+H]+	C8H13NO	9-Azabicyclo[3.3.1]nonan-3-one	HMDB	HMDB0029613	NA	NA
141.066	141.066	0	[M+H]+	C6H8N2O2	Methylimidazoleacetic acid	HMDB/KEGG	HMDB0002820	C05828	NA
142.05	142.05	0.703978	[M+H]+	C6H7NO3	2-Aminomuconic acid semialdehyde	HMDB/KEGG	HMDB0001280	C03824	NA
142.097	142.097	-0.703742	[M+H]+	C6H11N3O	Histidinol	HMDB/KEGG	HMDB0003431	C00860	NA
142.123	142.123	0	[M+H]+	C8H15NO	(±)-Pelletierine	HMDB/KEGG	HMDB0030325	C06182	NA
144.065	144.065	-0.694129	[M+H]+	C6H9NO3	Trimethadione	HMDB	HMDB0014491	NA	NA
144.081	144.081	-0.694055	[M+H]+	C10H9N	2-Aminonaphthalene	HMDB/KEGG	HMDB0041802	C02227	NA
144.084	144.084	0	[M+H]+	C7H13NS	1-Isothiocyanato-4-methylpentane	HMDB	HMDB0038435	NA	NA
145.076	145.076	-0.689294	[M+H]+	C9H8N2	2-Aminoquinoline	HMDB	HMDB0034175	NA	NA
145.133	145.133	-0.689021	[M+H]+	C7H16N2O	1-(3-Aminopropyl)-4-aminobutanal	HMDB	HMDB0012135	NA	NA
146.06	146.06	0	[M+H]+	C9H7NO	Indole-3-carboxaldehyde	HMDB/KEGG	HMDB0029737	C08493	NA
146.081	146.081	-0.68	[M+H]+	C6H11NO3	4-Acetamidobutanoate	HMDB/KEGG	HMDB0003681	C02946	NA
146.096	146.096	0	[M+H]+	C10H11N	2,4-Dimethyl-1H-indole	HMDB	HMDB0032967	NA	NA
146.165	146.165	-0.684157	[M+H]+	C7H19N3	Spermidine	HMDB/KEGG	HMDB0001257	C00315	NA
147.076	147.076	0	[M+H]+	C5H10N2O3	Glutamine	HMDB/KEGG	HMDB0000641	C00064	NA
147.092	147.092	-0.679848	[M+H]+	C9H10N2	Dimethylbenzimidazole	HMDB/KEGG	HMDB0003701	C03114	NA
147.113	147.113	-0.679751	[M+H]+	C6H14N2O2	Lysine	HMDB/KEGG	HMDB0000182	C00047	NA
148.06	148.06	0	[M+H]+	C5H9NO4	Glutamate	HMDB/KEGG	HMDB0000148	C00025	NA
148.076	148.076	-0.67533	[M+H]+	C9H9NO	Indole-3-carbinol	HMDB	HMDB0005785	NA	NA
148.112	148.112	-0.675164	[M+H]+	C10H13N	Actinidine	HMDB/KEGG	HMDB0030346	C09910	NA
149.107	149.107	-0.670658	[M+H]+	C9H12N2	Nornicotine	HMDB/KEGG	HMDB0001126	C06524	NA
150.055	150.055	0.666423	[M+H]+	C8H7NO2	5,6-Dihydroxyindole	HMDB/KEGG	HMDB0004058	C05578	NA
150.058	150.058	-1.33282	[M+H]+	C5H11NO2S	Methionine	METLIN/HMDB/KEGG	HMDB0000696	C00073	NA
150.091	150.091	-0.666261	[M+H]+	C9H11NO	Venoterpine	HMDB	HMDB0030175	NA	NA
151.062	151.061	1.32396	[M+H]+	C6H6N4O	1-Methylhypoxanthine	HMDB	HMDB0013141	NA	NA
151.087	151.087	0	[M+H]+	C8H10N2O	6-Methylnicotinamide	HMDB	HMDB0013704	NA	NA
151.123	151.123	-0.661713	[M+H]+	C9H14N2	3,5-Diethyl-2-methylpyrazine	HMDB	HMDB0032946	NA	NA
152.071	152.071	-0.657589	[M+H]+	C8H9NO2	Dopamine quinone	HMDB/KEGG	HMDB0012219	C17755	NA
152.107	152.107	-0.657432	[M+H]+	C9H13NO	N-Methyltyramine	HMDB/KEGG	HMDB0003633	C02442	NA
152.143	152.143	-1.31455	[M+H]+	C10H17N	Amantadine	HMDB/KEGG	HMDB0015051	C06818	NA
153.066	153.066	0	[M+H]+	C7H8N2O2	N1-Methyl-4-pyridone-3-carboxamide	HMDB/KEGG	HMDB0004194	C05843	NA
153.102	153.102	0	[M+H]+	C8H12N2O	2-Methoxy-(3 or 5 or 6)-isopropylpyrazine	HMDB	HMDB0032381	NA	NA
154.086	154.086	0	[M+H]+	C8H11NO2	Dopamine	HMDB/KEGG	HMDB0000073	C03758	NA
154.097	154.097	-0.64894	[M+H]+	C7H11N3O	N-Acetylhistamine	HMDB/KEGG	HMDB0013253	C05135	NA
154.123	154.123	0	[M+H]+	C9H15NO	psi-Pelletierine	HMDB/KEGG	HMDB0034580	C10865	NA
155.045	155.045	-0.644974	[M+H]+	C6H6N2O3	5-(2-carboxylatoethyl)-4-oxo-4,5-dihydro-1H-imidazol-5-ide	HMDB	HMDB0062719	NA	NA
156.138	156.138	-0.640458	[M+H]+	C9H17NO	Methylisopelletierine	HMDB/KEGG	HMDB0030326	C06184	NA
156.175	156.175	0	[M+H]+	C10H21N	Propylhexedrine	HMDB	HMDB0015659	NA	NA
157.061	157.061	0	[M+H]+	C6H8N2O3	4-Imidazolone-5-propionic acid	HMDB/KEGG	HMDB0001014	C03680	NA
157.076	157.076	0	[M+H]+	C10H8N2	3-Indoleacetonitrile	HMDB/KEGG	HMDB0006524	C02938	NA
158.045	158.045	-0.632732	[M+H]+	C6H7NO4	2-Aminomuconic acid	HMDB/KEGG	HMDB0001241	C02220	NA
158.1	158.1	-0.632512	[M+H]+	C8H15NS	7-(Methylthio)heptanenitrile	HMDB	HMDB0031890	NA	NA
160.076	160.076	-0.624704	[M+H]+	C10H9NO	Indoleacetaldehyde	HMDB/KEGG	HMDB0001190	C00637	NA
160.112	160.112	-0.624562	[M+H]+	C11H13N	Pargyline	HMDB/KEGG	HMDB0015563	C07414	NA
161.107	161.107	-0.620704	[M+H]+	C10H12N2	Tryptamine	HMDB/KEGG	HMDB0000303	C00398	NA
161.132	161.132	-0.620607	[M+H]+	C12H16	1-(1-methylethenyl)-3-(1-methylethyl)-benzene	HMDB	HMDB0061814	NA	NA
162.076	162.076	-1.23399	[M+H]+	C6H11NO4	Aminoadipic acid	HMDB/KEGG	HMDB0000510	C00956	NA
162.091	162.091	0	[M+H]+	C10H11NO	Tryptophol	HMDB/KEGG	HMDB0003447	C00955	NA
162.128	162.128	-0.616798	[M+H]+	C11H15N	5,6,7,8-Tetrahydro-2,4-dimethylquinoline	HMDB	HMDB0029708	NA	NA
163.087	163.087	-0.613171	[M+H]+	C9H10N2O	Norcotinine	HMDB	HMDB0001297	NA	NA
164.071	164.071	0	[M+H]+	C9H9NO2	3-Methyldioxyindole	HMDB/KEGG	HMDB0004186	C05834	NA
164.107	164.107	-0.609359	[M+H]+	C10H13NO	n-Propylbenzamide	HMDB	HMDB0061786	NA	NA
165.066	165.066	0	[M+H]+	C8H8N2O2	Ricinine	HMDB/KEGG	HMDB0042006	C01526	NA
165.102	165.102	0	[M+H]+	C9H12N2O	Kynuramine	HMDB	HMDB0012246	NA	NA
166.086	166.086	0	[M+H]+	C9H11NO2	L-Phenylalanine	HMDB/KEGG	HMDB0000159	C00079	NA
166.123	166.123	0	[M+H]+	C10H15NO	Hordenine	HMDB/KEGG	HMDB0004366	C06199	NA
167.118	167.118	-0.59838	[M+H]+	C9H14N2O	2-Methoxy-3-(1-methylpropyl)pyrazine	HMDB	HMDB0032933	NA	NA
168.065	168.065	-0.595006	[M+H]+	C8H9NO3	Pyridoxal	HMDB/KEGG	HMDB0001545	C00250	NA
168.102	168.102	-0.594877	[M+H]+	C9H13NO2	3-Methoxytyramine	HMDB/KEGG	HMDB0000022	C05587	NA
168.138	168.138	-0.594748	[M+H]+	C10H17NO	Myrtine	HMDB	HMDB0030371	NA	NA
169.061	169.061	0	[M+H]+	C7H8N2O3	2,3-Diaminosalicylic acid	HMDB	HMDB0013159	NA	NA
169.097	169.097	0	[M+H]+	C8H12N2O2	Pyridoxamine	HMDB/KEGG	HMDB0001431	C00534	NA
169.101	169.101	-1.77409	[M+H]+	C13H12	2,4,6,8-Tridecatetrayne	METLIN/HMDB	HMDB0030929	N/A	NA
170.092	170.092	0	[M+H]+	C7H11N3O2	1-Methylhistidine	HMDB/KEGG	HMDB0000001	C01152	NA
170.1	170.1	-0.58789	[M+H]+	C9H15NS	2-(1-Methylethyl)-4-propylthiazole	HMDB	HMDB0040108	NA	NA
171.113	171.113	-0.58441	[M+H]+	C8H14N2O2	Levetiracetam	HMDB/KEGG	HMDB0015333	C07841	NA
172.112	172.112	-0.581017	[M+H]+	C12H13N	Rasagiline	HMDB	HMDB0015454	NA	NA
172.115	172.115	0.581006	[M+H]+	C8H17NOSi	Valero-1,5-lactam	HMDB	HMDB0061932	NA	NA
172.115	172.115	0	[M+H]+	C9H17NS	2,5-Dihydro-4,5-dimethyl-2-(1-methylpropyl)thiazole	HMDB	HMDB0037514	NA	NA
173.092	173.092	-0.577727	[M+H]+	C7H12N2O3	Glycylproline	HMDB	HMDB0000721	NA	NA
173.107	173.107	-1.15535	[M+H]+	C11H12N2	1,2,3,4-Tetrahydro-beta-carboline	HMDB	HMDB0012488	NA	NA
174.076	174.076	-0.574461	[M+H]+	C7H11NO4	N-Acetyl-L-glutamate 5-semialdehyde	HMDB/KEGG	HMDB0006488	C01250	NA
174.091	174.091	-0.574411	[M+H]+	C11H11NO	1,2,5,6-Tetrahydro-4H-pyrrolo[3,2,1-ij]quinolin-4-one	HMDB/KEGG	HMDB0037113	C18487	NA
175.087	175.087	-0.571146	[M+H]+	C10H10N2O	Demethylated antipyrine	HMDB/KEGG	HMDB0006240	C13008	NA
175.108	175.108	0	[M+H]+	C7H14N2O3	N-Acetylornithine	HMDB/KEGG	HMBD0003357	C00437	NA
175.119	175.119	-0.57	[M+H]+	C6H14N4O2	Arginine	HMDB/KEGG	HMDB0000517	C00062	NA
175.123	175.123	-1.14205	[M+H]+	C11H14N2	Methyltryptamine	HMDB/KEGG	HMDB0004370	C06213	NA
176.055	176.055	-0.568003	[M+H]+	C6H9NO5	Acetyl-L-aspartic acid	HMDB/KEGG	HMDB0000812	C01042	NA
176.056	176.056	1.136	[M+H]+	C7H13NS2	Berteroin	HMDB	HMDB0031577	NA	NA
176.103	176.103	0	[M+H]+	C6H13N3O3	Citrulline	HMDB/KEGG	HMDB0000904	C00327	NA
177.102	177.102	0	[M+H]+	C10H12N2O	Serotonin	HMDB/KEGG	HMDB0000259	C00780	NA
177.138	177.139	-0.56453	[M+H]+	C11H16N2	(Cyclohexylmethyl)pyrazine	HMDB	HMDB0036175	NA	NA
178.086	178.086	0	[M+H]+	C10H11NO2	1,2-Dehydrosalsolinol	HMDB	HMDB0012490	NA	NA
178.097	178.097	-0.56149	[M+H]+	C9H11N3O	N'-nitrosonornicotine	HMDB/KEGG	HMDB0041940	C16452	NA
178.123	178.123	0	[M+H]+	C11H15NO	(S)-Valerianine	HMDB/KEGG	HMDB0033484	C09991	NA
179.082	179.082	0	[M+H]+	C9H10N2O2	Phenacemide	HMDB/KEGG	HMDB0015253	C07428	NA
179.118	179.118	0	[M+H]+	C10H14N2O	Pseudooxynicotine	HMDB/KEGG	HMDB0001240	C20361	NA
180.138	180.138	0	[M+H]+	C11H17NO	Mexiletine	HMDB/KEGG	HMDB0014523	C07220	NA
181.061	181.061	0	[M+H]+	C8H8N2O3	Isonicotinylglycine	HMDB/KEGG	HMDB0041912	C16623	NA
181.071	181.071	-0.552271	[M+H]+	C6H12O6	Galactose	HMDB/KEGG	HMDB0000143	C00984	NA
181.097	181.097	0.55219	[M+H]+	C9H12N2O2	5-Hydroxykynurenamine	HMDB/KEGG	HMDB0004076	C05638	NA
182.118	182.118	0.549096	[M+H]+	C10H15NO2	beta-O-Methylynephrine	HMDB	HMDB0033868	NA	NA
182.154	182.154	-0.548986	[M+H]+	C11H19NO	N-Ethyl trans-2-cis-6-nonadienamide	HMDB/KEGG	HMDB0032273	C06551	NA
184.075	184.076	-1.62976	[M+H]+	C12H9NO	N-Acenaphthylen-1(2H)-ylidenehydroxylamine	METLIN	NA	NA	577650
184.115	184.115	-1.62941	[M+H]+	C10H17NS	2-Butyl-4-propylthiazole	HMDB	HMDB0040110	NA	NA
185.107	185.107	-0.540227	[M+H]+	C12H12N2	Benzidine	HMDB/KEGG	HMDB0041835	C16444	NA
185.128	185.128	0	[M+H]+	C9H16N2O2	N-(3-acetamidopropyl)pyrrolidin-2-one	HMDB	HMDB0061384	NA	NA
185.132	185.132	-0.540154	[M+H]+	C14H16	1,4-Dimethyl-7-ethylazulene	HMDB/KEGG	HMDB0036470	C09633	NA
186.058	186.058	-0.537466	[M+H]+	C8H11NO2S	5-(2-Hydroxyethyl)-4-methylthiazole acetate	HMDB	HMDB0032986	NA	NA
186.131	186.131	2.14902	[M+H]+	C10H19NS	cis- and trans-5-Ethyl-4-methyl-2-(2-butyl)-thiazoline	HMDB	HMDB0032201	NA	NA
187.112	187.112	0	[M+H]+	C13H14O	(E)-2-Tridecene-4,6,8-triyn-1-ol	HMDB	HMDB0030931	NA	NA
187.123	187.123	-1.06882	[M+H]+	C12H14N2	1,2,3,4-Tetrahydro-2-methyl-b-carboline	HMDB	HMDB0029836	NA	NA
187.144	187.144	0	[M+H]+	C9H18N2O2	3-[(3-Methylbutyl)nitrosoamino]-2-butanone	HMDB	HMDB0033553	NA	NA
188.107	188.107	-0.531612	[M+H]+	C12H13NO	2,3-Dihydro-5-(5-methyl-2-furanyl)-1H-pyrrolizine	HMDB	HMDB0040012	NA	NA
188.143	188.143	-1.06302	[M+H]+	C13H17N	Selegiline	HMDB/KEGG	HMDB0015171	C07245	NA
189.102	189.102	-0.528815	[M+H]+	C11H12N2O	Antipyrine	HMDB/KEGG	HMDB0015503	C13244	NA
189.138	189.139	-0.528713	[M+H]+	C12H16N2	Dimethyltryptamine	HMDB/KEGG	HMDB0005973	C08302	NA
190.071	190.071	0	[M+H]+	C7H11NO5	N-Acetyl-L-glutamate	HMDB/KEGG	HMDB0001138	C00624	NA
190.086	190.086	-0.526077	[M+H]+	C11H11NO2	Phensuximide	HMDB/KEGG	HMDB0014970	C07437	NA
191.082	191.082	0.523337	[M+H]+	C10H10N2O2	6-Hydroxy-1H-indole-3-acetamide	HMDB	HMDB0031173	NA	NA
191.118	191.118	-0.523237	[M+H]+	C11H14N2O	N-Methylserotonin	HMDB/KEGG	HMDB0004369	C06212	NA
193.097	193.097	-0.517874	[M+H]+	C10H12N2O2	5'-Hydroxycotinine	HMDB	HMDB0001427	NA	NA
193.134	193.133	0.517777	[M+H]+	C11H16N2O	Tocainide	HMDB/KEGG	HMDB0015189	C07142	NA
195.076	195.076	0	[M+H]+	C9H10N2O3	4-Aminohippuric acid	HMDB/KEGG	HMDB0001867	D06890	NA
195.113	195.113	0	[M+H]+	C10H14N2O2	Laccarin	HMDB	HMDB0041440	NA	NA
196.108	196.108	-1.01985	[M+H]+	C9H13N3O2	alpha-[3-(Nitrosoamino)propyl]-3-pyridinemethanol	HMDB/KEGG	HMDB0062443	C19581	NA
196.133	196.133	0	[M+H]+	C11H17NO2	p-hydroxymexiletine	HMDB	HMDB0060954	NA	NA
197.092	197.092	0	[M+H]+	C9H12N2O3	2-(Ethylamino)-4,5-dihydroxybenzamide	HMDB	HMDB0032852	NA	NA
197.128	197.128	-0.507284	[M+H]+	C10H16N2O2	2-Isopropyl-3,5-dimethoxy-6-methylpyrazine	HMDB	HMDB0029741	NA	NA
197.132	197.132	0	[M+H]+	C15H16	1,3-Diphenylpropane	HMDB/KEGG	HMDB0032564	C14581	NA
198.087	198.087	0.504828	[M+H]+	C8H11N3O3	N-Acetylhistidine	HMDB/KEGG	HMDB0032055	C02997	NA
198.124	198.124	-0.504735	[M+H]+	C9H15N3O2	Histidine trimethylbetaine	HMDB/KEGG	HMDB0029422	C05575	NA
198.131	198.131	-0.504716	[M+H]+	C11H19NS	2-Pentyl-4-propylthiazole	HMDB	HMDB0040112	NA	NA
199.108	199.108	0	[M+H]+	C9H14N2O3	Metharbital	HMDB	HMDB0014606	NA	NA
199.123	199.123	0	[M+H]+	C13H14N2	Tacrine	HMDB/KEGG	HMDB0014526	C01453	NA
201.138	201.139	-0.49717	[M+H]+	C13H16N2	Dexmedetomidine	HMDB/KEGG	HMDB0014771	C07450	NA
202.123	202.123	0.989498	[M+H]+	C13H15NO	(E)-1-Cinnamoylpyrrolidine	HMDB	HMDB0038835	NA	NA
203.118	203.118	0	[M+H]+	C12H14N2O	Tetrahydroharmol	HMDB	HMDB0029835	NA	NA
203.223	203.223	-0.49207	[M+H]+	C10H26N4	Spermine	HMDB/KEGG	HMDB0001256	C00750	NA
205.133	205.133	-0.487487	[M+H]+	C12H16N2O	Bufotenin	HMDB/KEGG	HMDB0041842	C08299	NA
206.154	206.154	0	[M+H]+	C13H19NO	Diethylpropion	HMDB/KEGG	HMDB0015072	C06954	NA
207.149	207.149	0	[M+H]+	C12H18N2O	Monoethylglycinexylidide	HMDB/KEGG	HMDB0060656	C16561	NA
209.092	209.092	0	[M+H]+	C10H12N2O3	Kynurenine	HMDB/KEGG	HMDB0000684	C00328	NA
209.128	209.128	0	[M+H]+	C11H16N2O2	Pilocarpine	HMDB/KEGG	HMDB0015217	C07474	NA
210.124	210.124	-0.95182	[M+H]+	C10H15N3O2	4-(Methylnitrosamino)-1-(3-pyridyl)-1-butanol	HMDB/KEGG	HMDB0041809	C19574	NA
211.108	211.108	0	[M+H]+	C10H14N2O3	Aprobarbital	HMDB/KEGG	HMDB0015441	C07826	NA
211.144	211.144	-0.47361	[M+H]+	C11H18N2O2	L,L-Cyclo(leucylprolyl)	HMDB	HMDB0034276	NA	NA
212.103	212.103	0.471469	[M+H]+	C9H13N3O3	Zalcitabine	HMDB/KEGG	HMDB0015078	C07207	NA
212.147	212.147	2.35686	[M+H]+	C12H21NS	4-Ethyl-2-heptylthiazole	HMDB	HMDB0040113	NA	NA
213.16	213.16	0	[M+H]+	C11H20N2O2	1,4'-Bipiperidine-1'-carboxylic acid	HMDB/KEGG	HMDB0060336	C16836	NA
213.164	213.164	0.469123	[M+H]+	C16H20	2,6-Diisopropylnaphthalene	HMDB	HMDB0059902	NA	NA
214.155	214.155	-0.933903	[M+H]+	C10H19N3O2	Guanadrel	HMDB/KEGG	HMDB0014371	C07035	NA
215.118	215.118	-0.929723	[M+H]+	C13H14N2O	Harmaline	HMDB/KEGG	HMDB0030310	C06536	NA
215.139	215.139	-0.464816	[M+H]+	C10H18N2O3	Dethiobiotin	HMDB/KEGG	HMDB0003581	C01909	NA
216.088	216.088	0	[M+H]+	C10H9N5O	Kinetin	HMDB/KEGG	HMDB0012245	C08272	NA
216.175	216.175	-0.462589	[M+H]+	C15H21N	Fencamfamine	HMDB	HMDB0015508	NA	NA
217.097	217.097	-0.460623	[M+H]+	C12H12N2O2	L-1,2,3,4-Tetrahydro-beta-carboline-3-carboxylic acid	HMDB	HMDB0035665	NA	NA
217.133	217.133	0	[M+H]+	C13H16N2O	Nb-Methyltetrahydroharmol	HMDB	HMDB0034292	NA	NA
218.154	218.154	0	[M+H]+	C14H19NO	Ethoxyquin	HMDB/KEGG	HMDB0039531	C07475	NA
219.149	219.149	0	[M+H]+	C13H18N2O	5-Methoxydimethyltryptamine	HMDB/KEGG	HMDB0002004	C08309	NA
223.108	223.108	1.34464	[M+H]+	C11H14N2O3	Glycyl-Phenylalanine	HMDB	HMDB0028848	NA	NA
223.144	223.144	0	[M+H]+	C12H18N2O2	3-Hydroxymonoethylglycinexylidide	HMDB/KEGG	HMDB0060678	C16572	NA
224.201	224.201	-0.446029	[M+H]+	C14H25NO	(E,E)-2,4-Decadienoic isobutylamide	HMDB	HMDB0030951	NA	NA
225.123	225.123	0	[M+H]+	C11H16N2O3	Butalbital	HMDB	HMDB0014386	NA	NA
225.196	225.196	-0.444057	[M+H]+	C13H24N2O	Cuscohygrine	HMDB/KEGG	HMDB0030290	C06521	NA
226.118	226.119	-1.32674	[M+H]+	C10H15N3O3	alpha-[3-[(Hydroxymethyl)nitrosoamino]propyl]-3-pyridinemethanol	HMDB/KEGG	HMDB0062444	C19580	NA
227.179	227.179	-0.880362	[M+H]+	C17H22	(8E,15E)-1,8,15-Heptadecatriene-11,13-diyne	HMDB	HMDB0031041	NA	NA
231.149	231.149	1.29786	[M+H]+	C14H18N2O	Ibudilast	HMDB	HMDB0015614	NA	NA
233.165	233.165	0.428881	[M+H]+	C14H20N2O	Tymazoline	HMDB	HMDB0015693	NA	NA
233.226	233.226	0.428768	[M+H]+	C17H28	6-Phenylundecane	HMDB	HMDB0061857	NA	NA
235.242	235.242	0	[M+H]+	C17H30	(5Z,8Z)-1,5,8-Heptadecatriene	HMDB	HMDB0041082	NA	NA
239.237	239.237	0	[M+H]+	C16H30O	Hexadecenal	HMDB/KEGG	HMDB0060482	C06123	NA
241.13	241.13	-0.41	[M+H]+	C10H16N4O3	Homocarnosine	HMDB/KEGG	HMDB0000745	C00884	NA
245.128	245.128	-1.22385	[M+H]+	C14H16N2O2	Etomidate	HMDB/KEGG	HMDB0014437	C07522	NA
255.211	255.211	0	[M+H]+	C19H26	18-Nor-4(19),8,11,13-abietatetraene	HMDB	HMDB0041371	NA	NA
257.248	257.248	0	[M+H]+	C16H32O2	Palmitic acid	HMDB/KEGG	HMDB0000220	C00249	NA
263.237	263.237	0	[M+H]+	C18H30O	6,10,14-Trimethyl-5,9,13-pentadecatrien-2-one	HMDB	HMDB0034495	NA	NA
265.253	265.253	0	[M+H]+	C18H32O	(±)-(Z)-2-(5-Tetradecenyl)cyclobutanone	HMDB	HMDB0037543	NA	NA
267.268	267.268	0	[M+H]+	C18H34O	9-Octadecenal	HMDB	HMDB0030965	NA	NA
269.226	269.226	0	[M+H]+	C20H28	anhydroretinol	HMDB	HMDB0062447	NA	NA
271.242	271.242	0.368674	[M+H]+	C20H30	ar-Artemisene	HMDB	HMDB0039155	NA	NA
278.284	278.284	0	[M+H]+	C19H35N	Perhexiline	HMDB	HMDB0015207	NA	NA
279.268	279.268	0	[M+H]+	C19H34O	2-Pentadecylfuran	HMDB	HMDB0033609	NA	NA
280.263	280.264	-0.356807	[M+H]+	C18H33NO	Linoleamide	HMDB	HMDB0062656	NA	NA
281.248	281.248	0	[M+H]+	C18H32O2	Linoleic acid	HMDB/KEGG	HMDB0000673	C01595	NA
283.263	283.263	-0.353029	[M+H]+	C18H34O2	Oleic acid	HMDB/KEGG	HMDB0000207	C00712	NA
285.279	285.279	-0.350534	[M+H]+	C18H36O2	Stearic acid	HMDB/KEGG	HMDB0000827	C01530	NA
287.237	287.237	0.696289	[M+H]+	C20H30O	11-cis-Retinol	HMDB/KEGG	HMDB0006216	C00899	NA
296.132	296.132	0	[M+H]+	C15H21NO3S	(2R,4R)-tert-butyl 4-(hydroxymethyl)-2-phenylthiazolidine-3-carboxylate	METLIN	NA	NA	65471
305.247	305.248	-0.327603	[M+H]+	C20H32O2	Arachidonic acid	HMDB/KEGG	HMDB0001043	C00219	NA
307.263	307.263	-0.325454	[M+H]+	C20H34O2	Dihomo-gamma-linolenic acid	HMDB/KEGG	HMDB0002925	C03242	NA
308.091	308.091	0	[M+H]+	C10H17N3O6S	Glutathione	HMDB/KEGG	HMDB0000125	C00051	NA
310.311	310.31	0.644516	[M+H]+	C20H39NO	N-Hexadecanoylpyrrolidine	HMDB	HMDB0032740	NA	NA
311.236	311.237	-1.92779	[M+H]+	C22H30O	Desogestrel	HMDB/KEGG	HMDB0014449	C07629	NA
311.273	311.273	-0.642522	[M+H]+	C23H34	20-Dihydrodydrogesterone	HMDB	HMDB0060729	NA	NA
321.279	321.279	-0.933768	[M+H]+	C21H36O2	5alpha-Pregnane-3alpha,20alpha-diol	HMDB/KEGG	HMDB0060409	C18042	NA
322.274	322.274	0	[M+H]+	C20H35NO2	Alpha-Linolenoyl ethanolamide	HMDB/KEGG	HMDB0013624	C13828	NA
324.29	324.29	-0.308366	[M+H]+	C20H37NO2	Linoleoyl ethanolamide	HMDB	HMDB0012252	NA	NA
327.078	327.078	-0.305737	[M+H]+	C18H15O4P	Triphenyl phosphate	METLIN/HMDB/KEGG	HMDB0259262	C14235	NA
329.247	329.248	-0.303723	[M+H]+	C22H32O2	Docosahexaenoic acid	HMDB/KEGG	HMDB0002183	C06429	NA
331.263	331.263	-0.60375	[M+H]+	C22H34O2	Ethyl icosapentate	HMDB/KEGG	HMDB0039530	C16184	NA
333.279	333.279	0.900147	[M+H]+	C22H36O2	Adrenic acid	HMDB/KEGG	HMDB0002226	C16527	NA
341.305	341.305	0.878979	[M+H]+	C21H40O3	Polyoxyethylene (600) monoricinoleate	HMDB	HMDB0032476	NA	NA
346.274	346.274	0	[M+H]+	C22H35NO2	Eicosapentaenoyl Ethanolamide	HMDB	HMDB0013649	NA	NA
350.305	350.305	0.285465	[M+H]+	C22H39NO2	Dihomo-gamma-linolenoylethanolamide	HMDB/KEGG	HMDB0013625	C13828	NA
371.331	371.331	0.807905	[M+H]+	C26H42O	Asterosterol	HMDB	HMDB0035845	NA	NA
385.346	385.346	-0.259507	[M+H]+	C27H44O	Vitamin D3	HMDB/KEGG	HMDB0000876	C05443	NA
385.35	385.35	1.29752	[M+H]+	C23H48O2Si	Eicosanoic acid,trimethylsilyl ester	HMDB	HMDB0094686	NA	NA

## Sheet: Table S3
Table S3. Metabolites highlighted with a significant fold-change or p-value as indicated by the volcano plots in Figure 3.
Number	m/z	Fold-change (Control/C9Pos)	log2(Fold-change)	p-value	Putative ID	HMDB ID	KEGG ID	METLIN ID
1	148.06	2.74073	1.45456	0.233475	Glutamate	HMDB0000148	C00025	NA
2	169.101	0.440728	-1.18204	0.0916617	2,4,6,8-Tridecatetrayne	HMDB0030929	N/A	NA
3	187.112	0.426978	-1.22777	0.143349	(E)-2-Tridecene-4,6,8-triyn-1-ol	HMDB0030931	NA	NA
Number	m/z	Fold-change (Control/sALS)	log2(Fold-change)	p-value	Putative ID	HMDB ID	KEGG ID	METLIN ID
4	76.0215	0.457621	-1.12778	0.0684233	Thioacetamide	HMDB0258996	C19302	NA
5	81.0447	0.412639	-1.27705	0.0344084	Pyrazine	HMDB0034176	C02018	NA
6	84.0808	0.497784	-1.00641	0.0542868	Piperideine	HMDB0243998	C06181	NA
7	87.0553	0.498601	-1.00404	0.039057	N-Nitrosomethylvinylamine	NA	C19282	NA
8	88.0213	0.415597	-1.26674	0.0127141	(Isocyanatomethyl)silane	NA	NA	912151
9	89.1073	0.415918	-1.26563	0.0531807	Putrescine	HMDB0001414	C00134	NA
10	107.049	0.495413	-1.0133	0.0654119	Benzaldehyde	HMDB0006115	C00261	NA
11	113.035	0.479081	-1.06166	0.0712186	Uracil	HMDB0000300	C00106	NA
12	130.065	0.401721	-1.31573	0.0347716	Isoquinoline	HMDB0034244	C06323	NA
13	132.081	0.466304	-1.10066	0.0276528	3-Methylindole	HMDB0000466	C08313	NA
14	139.016	0.383527	-1.3826	0.0491091	Fosfomycin	HMDB0014966	C06454	NA
15	162.091	0.486317	-1.04003	0.0189405	Tryptophol	HMDB0003447	C00955	NA
16	166.123	0.450803	-1.14943	0.0543762	Hordenine	HMDB0004366	C06199	NA
17	169.101	0.200902	-2.31544	0.0248385	2,4,6,8-Tridecatetrayne	HMDB0030929	N/A	NA
18	184.076	0.431717	-1.21184	0.0116646	N-Acenaphthylen-1(2H)-ylidenehydroxylamine	NA	NA	577650
19	187.112	0.16773	-2.57579	0.0194485	(E)-2-Tridecene-4,6,8-triyn-1-ol	HMDB0030931	NA	NA
20	278.284	0.409556	-1.28787	0.0379922	Perhexiline	HMDB0015207	NA	NA
Number	m/z	Fold-change (C9Pos/sALS)	log2(Fold-change)	p-value	Putative ID	HMDB ID	KEGG ID	METLIN ID
21	120.066	0.460031	-1.1202	0.160636	Threonine	HMDB0000167	C00188	NA
22	147.113	0.487236	-1.03731	0.0790273	Lysine	HMDB0000182	C00047	NA
23	150.058	0.474072	-1.07682	0.068972	Methionine	HMDB0000696	C00073	NA
24	169.101	0.455841	-1.1334	0.0912152	2,4,6,8-Tridecatetrayne	HMDB0030929	N/A	NA
25	187.112	0.39283	-1.34802	0.0621738	(E)-2-Tridecene-4,6,8-triyn-1-ol	HMDB0030931	NA	NA
